# Supplementary material for: The polymorphic variant rs1800734 influences methylation acquisition and allele-specific TFAP4 binding in the MLH1 promoter leading to differential mRNA expression
Source: Sci Rep. 2019 Sep 17;9:13463. doi: 10.1038/s41598-019-49952-x (PMC6748923; doi:10.1038/s41598-019-49952-x)
Supplement: Supplementary file 2 — Supplementary tables [file 41598_2019_49952_MOESM2_ESM.xlsx]

## Sheet: Supptable1
Supplementary table 1: Summary of the MSI+ patient data from Victor (VIC) and Quasar2 (Q2) samples sets
BloodID	Trial number	Gender	Age at Surgery	Tumour location	Revised Disease Stage
VIC0003	10180	Male	60.4233	Splenic flexure	B (Stage II)
VIC0014	11076	Male	86.3022	Descending	B (Stage II)
VIC0031	11646	Female	66.6028	Rectosigmoid	C (Stage III)
VIC0034	12316	Male	71.6789	Ascending	B (Stage II)
VIC0067	11263	Female	70.4989	Ascending	C (Stage III)
VIC0110	10105	Male	77.3081	Splenic flexure	B (Stage II)
VIC0125	11730	Male	67.9553	Ascending	B (Stage II)
VIC0131	10690	Female	65.2776	Caecum	B (Stage II)
VIC0147	11969	Male	54.074	Sigmoid	B (Stage II)
VIC0148	12200	Female	57.0693	Not available	B (Stage II)
VIC0152	11984	Female	67.1175	Caecum	B (Stage II)
VIC0163	11745	Female	73.8473	Caecum	B (Stage II)
VIC0164	11333	Female	75.1561	Caecum	C (Stage III)
VIC0166	10604	Female	53.8358	Rectum	B (Stage II)
VIC0187	12218	Female	66.0963	Caecum	B (Stage II)
VIC0193	10828	Male	61.8716	Transverse	B (Stage II)
VIC0233	11103	Male	49.5072	Descending	C (Stage III)
VIC0249	11654	Female	70.6494	Ascending	B (Stage II)
VIC0258	11632	Female	66.0223	Ascending	B (Stage II)
VIC0278	11534	Male	66.4221	Splenic flexure	B (Stage II)
VIC0313	11930	Male	53.1678	Rectum	B (Stage II)
VIC0314	10138	Female	58.3753	Caecum	A
VIC0327	10137	Male	51.8016	Caecum	C (Stage III)
VIC0337	11809	Male	66.5946	Splenic flexure	B (Stage II)
VIC0338	11228	Male	65.765	Ascending	B (Stage II)
VIC0349	11742	Female	56.5984	Caecum	B (Stage II)
VIC0360	11217	Male	52.9761	Ascending	C (Stage III)
VIC0393	10862	Female	48.5571	Ascending	B (Stage II)
VIC0406	11941	Male	58.7586	Ascending	B (Stage II)
VIC0414	10685	Female	34.9441	Descending	C (Stage III)
VIC0438	11167	Female	62.4959	Rectum	C (Stage III)
VIC0445	11549	Female	55.0323	Transverse	C (Stage III)
VIC0451	11215	Male	48.2861	Rectum	B (Stage II)
VIC0453	11197	Female	68.4126	Ascending	B (Stage II)
VIC0468	11966	Female	58.7833	Ascending	B (Stage II)
VIC0485	11400	Female	58.8161	Caecum	B (Stage II)
VIC0500	10681	Male	38.3145	Transverse	B (Stage II)
VIC0511	11048	Female	48.3545	Ascending	B (Stage II)
VIC0529	12306	Female	74.8029	Caecum	C (Stage III)
VIC0535	12013	Male	81.8393	Caecum	B (Stage II)
VIC0536	11836	Female	80.6921	Ascending	C (Stage III)
VIC0545	11340	Female	60.7245	Sigmoid	C (Stage III)
VIC0612	11816	Male	69.2887	Caecum	B (Stage II)
VIC0617	10724	Female	65.4638	Sigmoid	B (Stage II)
VIC0618	11804	Female	79.8078	Ascending	B (Stage II)
VIC0630	11365	Male	57.4745	Rectum	B (Stage II)
VIC0649	11536	Male	72.1389	Rectum	B (Stage II)
VIC0674	11487	Male	77.0179	Sigmoid	C (Stage III)
VIC0685	11375	Male	63.6376	Splenic flexure	C (Stage III)
VIC0698	11282	Male	52.2725	Ascending	C (Stage III)
VIC0704	11222	Female	58.4219	Ascending	B (Stage II)
VIC0712	11928	Male	65.4309	Rectum	B (Stage II)
VIC0727	11164	Female	72.3387	Caecum	B (Stage II)
VIC0753	11461	Female	66.9286	Transverse	B (Stage II)
VIC0759	12224	Male	77.6531	Caecum	B (Stage II)
VIC0761	10086	Male	53.4936	Descending	C (Stage III)
VIC0806	10891	Male	53.6004	Descending	C (Stage III)
VIC0812	50016	Male	57.7675	Hepatic flexure	C (Stage III)
VIC0827	10215	Female	76.6701	Hepatic flexure	B (Stage II)
VIC0828	12293	Male	66.7616	Caecum	B (Stage II)
VIC0907	11119	Male	61.5321	Caecum	B (Stage II)
VIC0936	10656	Female	66.0853	Descending	B (Stage II)
VIC0967	10132	Male	69.494	Caecum	C (Stage III)
Q2B0379	Q20559	Female	69	Caecum	C(Stage III) T2/T3
Q2B0095	Q20125	Female	76	Caecum	C(Stage III) T2/T3
Q2B0102	Q20124	Female	55	Ascending	B(Stage II) T4
Q2B0173	Q20211	Male	65	Descending	B(Stage II) T4
Q2B0633	Q21035	Male	61	Transverse	C(Stage III) T2/T3
Q2B0468	Q20755	Female	38	Caecum	B(Stage II) T4
Q2B0124	Q20161	Female	76	Caecum	C(Stage III) T2/T3
Q2B0078	Q20128	Female	69	Ascending	C(Stage III) T4
Q2B0234	Q20316	Male	59	Descending	C(Stage III) T4
Q2B0361	Q20429	Male	42	Caecum	B(Stage II) T3
Q2B0067	Q20088	Female	65	Descending	C(Stage III) T4
Q2B0308	Q20424	Female	37	Caecum	C(Stage III) T2/T3
Q2B0664	Q21001	Male	60	Ascending	C(Stage III) T4
Q2B0352	Q20504	Female	62	Ascending	B(Stage II) T4
Q2B0306	Q20416	Female	67	Caecum	C(Stage III) T2/T3
Q2B0013	Q20011	Female	70	Caecum	C(Stage III) T2/T3
Q2B0714	Q21245	Female	59	Transverse	C(Stage III) T4
Q2B0655	Q20700	Male	76	Caecum	C(Stage III) T2/T3
Q2B1040	Q21496	Female	69	Caecum	B(Stage II) T3
Q2B0631	Q20967	Male	73	Sigmoid	C(Stage III) T4
Q2B0649	Q20917	Female	64	Hepatic Flexure	C(Stage III) T2/T3
Q2B0527	Q20852	Female	52	Ascending	C(Stage III) T2/T3
Q2B0406	Q20606	Male	60	Transverse	B(Stage II) T4
Q2B0096	Q20100	Female	66	Caecum	C(Stage III) T2/T3
Q2B0251	Q20325	Male	59	Caecum	B(Stage II) T4
Q2B0066	Q20082	Male	42	Ascending	C(Stage III) T2/T3
Q2B0849	Q21507	Female	76	Ascending	C(Stage III) T2/T3
Q2B0871	Q21541	Male	70	Hepatic Flexure	B(Stage II) T4
Q2B0623	Q21008	Female	60	Ascending	B(Stage II) T3
Q2B0024	Q20038	Male	63	Ascending	B(Stage II) T3
Q2B0328	Q20353	Male	54	Rectosigmoid	B(Stage II) T4
Q2B0744	Q21256	Male	85	Splenic Flexure	C(Stage III) T2/T3
Q2B0456	Q20650	Male	58	Ascending	B(Stage II) T3
Q2B0443	Q20680	Female	59		C(Stage III) T4
Q2B0015	Q20028	Female	71	Caecum	B(Stage II) T3
Q2B0085	Q20118	Male	59	Sigmoid	C(Stage III) T2/T3
Q2B0555	Q20905	Female	54	Caecum	B(Stage II) T3
Q2B0544	Q20858	Male	29		C(Stage III) T2/T3
Q2B0281	Q20376	Male	59	transverse colon	B(Stage II) T4
Q2B0177	Q20255	Male	64	sigmoid colon	C(Stage III) T2/T3
Q2B0395	Q20582	Male	60	caecum	B(Stage II) T4
Q2B0687	Q21156	Female	62	transverse	C(Stage III) T2/T3
Q2B0119	Q20022	Female	67	transverse colon	B(Stage II) T3
Q2B0501	Q20731	Female	69	left colon	C(Stage III) T4
Q2B0697	Q21147	Male	71	ascending	B(Stage II) T3
Q2B0890	Q21530	Female	72	transverse*	B(Stage II) T3
Q2B0815	Q21382	Male	70	ascending	C(Stage III) T4
Q2B0789	Q21368	Male	72	transverse	C(Stage III) T2/T3
Q2B0249	Q20329	Female	83	sigmoid	C(Stage III) T2/T3
Q2B0653	Q21116	Female	63	ascending colon	B(Stage II) T3
Q2B0421	Q20628	Female	73	caecum	C(Stage III) T4
Q2B0203	Q20287	Male	64	Sigmoid	C(Stage III) T2/T3
Q2B0042	Q20068	Female	60	Hepatic Flexure	C(Stage III) T4
Q2B0267	Q20391	Male	73	Caecum	C(Stage III) T2/T3
Q2B0894	Q21537	Male	71		B(Stage II) T3
Q2B0906	Q21622	Female	74	Ascending	C(Stage III) T2/T3
Q2B0462	Q20722	Male	67	Caecum	C(Stage III) T4
Q2B0021	Q20019	Female	21	Transverse	B(Stage II) T3
Q2B1016	Q21863	Female	64	SmallBowel	B(Stage II) T4
Q2B0027	Q20027	Male	53	Ascending	C(Stage III) T2/T3
Q2B0029	Q20042	Male	75	Ascending	B(Stage II) T3
Q2B0495	Q20763	Female	69		C(Stage III) T2/T3
Q2B0268	Q20372	Male	62		B(Stage II) T3
Q2B0467	Q20695	Male	65	Ascending	C(Stage III) T4
Q2B0269	Q20336	Male	80	Caecum	C(Stage III) T2/T3
Q2B0915	Q21648	Female	66	Caecum	B(Stage II) T3
Q2B1024	Q21867	Female	58	Caecum	C(Stage III) T2/T3
Q2B0960	Q21744	Male	42	Caecum	C(Stage III) T2/T3
Q2B0347	Q20434	Female	65	Ascending	B(Stage II) T3
Q2B0389	Q20510	Female	75	Sigmoid	B(Stage II) T4
Q2B0391	Q20484	Male	39	Caecum	B(Stage II) T3
Q2B0659	Q21080	Male	68	Sigmoid	C(Stage III) T2/T3
Q2B0567	Q20946	Female	69	Hepatic Flexure	B(Stage II) T3
Q2B0895	Q21633	Male	45	transverse colon	B(Stage II) T4
Q2B0904	Q21636	Female	67		C(Stage III) T2/T3
Q2B1007	Q21796	Male	71	sigmoid	C(Stage III) T4
Q2B0901	Q21595	Female	81		B(Stage II) T3
Q2B0586	Q20973	Male	77	caecum	B(Stage II) T3
Q2B0537	Q20867	Male	55	ascending	B(Stage II) T4
Q2B0594	Q20998	Female	59	caecum	B(Stage II) T3
Q2B0373	Q20518	Female	78	transverse colon	B(Stage II) T4
Q2B0236	Q20331	Female	67	ascending colon	B(Stage II) T3
Q2B0387	Q20561	Male	67	ascending colon	B(Stage II) T4
Q2B0834	Q21497	Male	74	ascending colon	C(Stage III) T4
Q2B0827	Q21425	Male	72	ascending colon	B(Stage II) T4
Q2B0662	Q21039	Male	77	descending colon	B(Stage II) T4
Q2B0485	Q20740	Male	61	transverse colon	B(Stage II) T3
Q2B0139	Q20180	Male	60	ascending colon	B(Stage II) T3
Q2B0855	Q21350	Female	54	rectum	B(Stage II) T3
Q2B0196	Q20289	Male	72		C(Stage III) T4
Q2B0575	Q20718	Female	72	right colon	B(Stage II) T4
Q2B0813	Q21396	Female	47	ascending colon	B(Stage II) T4
Q2B0905	Q21621	Female	51	ascending colon	B(Stage II) T3
Q2B0667	Q21138	Female	80	caecum & ascending colon	C(Stage III) T2/T3
Q2B1017	Q21808	Male	75	transverse	B(Stage II) T4
Q2B0318	Q20417	Female	63		C(Stage III) T2/T3
Q2B1002	Q21605	Female	69	caecum	B(Stage II) T4
Q2B0217	Q20281	Female	80	mid transverse	B(Stage II) T4
Q2B0508	Q20784	Male	54	ascending colon/hepatic flexure	C(Stage III) T4
Q2B0975	Q21743	Male	77	not stated	C(Stage III) T2/T3
Q2B0266	Q20379	Male	62	ascending colon	C(Stage III) T4
Q2B0258	Q20356	Male	54	splenic flexues	C(Stage III) T4
Q2B0622	Q21057	Female	62	caecum	B(Stage II) T3
Q2B0829	Q21441	Male	57		C(Stage III) T2/T3
Q2B0480	Q20343	Male	75	ascending colon	C(Stage III) T4
Q2B0179	Q20254	Male	68	right colon	B(Stage II) T4
Q2B0885	Q21342	Male	60	caecum	C(Stage III) T4

## Sheet: Supptable2
Supplementary table 2: Summary of normal bowel samples with methylation and expression levels. Total methylation (percentage) of 84 CpGs assessed by bisulphite sequencing; MSI and BRAF mutations are not present in these normal tissue samples; MLH1 expression was assessed only at the transcriptional level due to the small size of these fresh frozen biopsies.
ID	Age	Gender	SNP rs1800734	Expression Ratio of A/G	Total methylation (%) at 84 CpGs (marked with UCSC coordinates
					37033488	37033561	37033599	37033624	37033631	37033661	37033766	37033790	37033830	37033893	37033902	37033979	37033981	37034027	37034065	37034083	37034141	37034153	37034165	37034228	37034230	37034251	37034261	37034272	37034597	37034609	37034637	37034653	37034660	37034692	37034698	37034729	37034738	37034752	37034769	37034776	37034786	37034788	37034794	37034813	37034824	37034839	37034908	37034931	37034955
1112	49	F	G A	0.114738	NA	NA	NA	NA	NA	NA	NA	NA	NA	NA	NA	NA	NA	NA	NA	NA	NA	NA	NA	NA	NA	NA	NA	NA	NA	NA	NA	NA	NA	NA	NA	NA	NA	NA	NA	NA	NA	NA	NA	NA	NA	NA	NA	NA	NA
1331	24	F	G A	0.636905	NA	NA	NA	NA	NA	NA	NA	NA	NA	NA	NA	NA	NA	NA	NA	NA	NA	NA	NA	NA	NA	NA	NA	NA	NA	NA	NA	NA	NA	NA	NA	NA	NA	NA	NA	NA	NA	NA	NA	NA	NA	NA	NA	NA	NA
1522	66	M	G A	0.456576	NA	NA	NA	NA	NA	NA	NA	NA	NA	NA	NA	NA	NA	NA	NA	NA	NA	NA	NA	NA	NA	NA	NA	NA	NA	NA	NA	NA	NA	NA	NA	NA	NA	NA	NA	NA	NA	NA	NA	NA	NA	NA	NA	NA	NA
1524	66	M	G A	0.547711	NA	NA	NA	NA	NA	NA	NA	NA	NA	NA	NA	NA	NA	NA	NA	NA	NA	NA	NA	NA	NA	NA	NA	NA	NA	NA	NA	NA	NA	NA	NA	NA	NA	NA	NA	NA	NA	NA	NA	NA	NA	NA	NA	NA	NA
1525	66	M	G A	0.465888	NA	NA	NA	NA	NA	NA	NA	NA	NA	NA	NA	NA	NA	NA	NA	NA	NA	NA	NA	NA	NA	NA	NA	NA	NA	NA	NA	NA	NA	NA	NA	NA	NA	NA	NA	NA	NA	NA	NA	NA	NA	NA	NA	NA	NA
1614	57	F	G A	0.573143	NA	NA	NA	NA	NA	NA	NA	NA	NA	NA	NA	NA	NA	NA	NA	NA	NA	NA	NA	NA	NA	NA	NA	NA	NA	NA	NA	NA	NA	NA	NA	NA	NA	NA	NA	NA	NA	NA	NA	NA	NA	NA	NA	NA	NA
1615	57	F	G A	0.605048	NA	NA	NA	NA	NA	NA	NA	NA	NA	NA	NA	NA	NA	NA	NA	NA	NA	NA	NA	NA	NA	NA	NA	NA	NA	NA	NA	NA	NA	NA	NA	NA	NA	NA	NA	NA	NA	NA	NA	NA	NA	NA	NA	NA	NA
2111	74	F	G A	0.577169	NA	NA	NA	NA	NA	NA	NA	NA	NA	NA	NA	NA	NA	NA	NA	NA	NA	NA	NA	NA	NA	NA	NA	NA	NA	NA	NA	NA	NA	NA	NA	NA	NA	NA	NA	NA	NA	NA	NA	NA	NA	NA	NA	NA	NA
2112	74	F	G A	0.507236	NA	NA	NA	NA	NA	NA	NA	NA	NA	NA	NA	NA	NA	NA	NA	NA	NA	NA	NA	NA	NA	NA	NA	NA	NA	NA	NA	NA	NA	NA	NA	NA	NA	NA	NA	NA	NA	NA	NA	NA	NA	NA	NA	NA	NA
2115	74	F	G A	0.386054	NA	NA	NA	NA	NA	NA	NA	NA	NA	NA	NA	NA	NA	NA	NA	NA	NA	NA	NA	NA	NA	NA	NA	NA	NA	NA	NA	NA	NA	NA	NA	NA	NA	NA	NA	NA	NA	NA	NA	NA	NA	NA	NA	NA	NA
2116	74	F	G A	0.586933	NA	NA	NA	NA	NA	NA	NA	NA	NA	NA	NA	NA	NA	NA	NA	NA	NA	NA	NA	NA	NA	NA	NA	NA	NA	NA	NA	NA	NA	NA	NA	NA	NA	NA	NA	NA	NA	NA	NA	NA	NA	NA	NA	NA	NA
2361	60	F	G A	0.487702	NA	NA	NA	NA	NA	NA	NA	NA	NA	NA	NA	NA	NA	NA	NA	NA	NA	NA	NA	NA	NA	NA	NA	NA	NA	NA	NA	NA	NA	NA	NA	NA	NA	NA	NA	NA	NA	NA	NA	NA	NA	NA	NA	NA	NA
2391	67	F	G A	0.5282	NA	NA	NA	NA	NA	NA	NA	NA	NA	NA	NA	NA	NA	NA	NA	NA	NA	NA	NA	NA	NA	NA	NA	NA	NA	NA	NA	NA	NA	NA	NA	NA	NA	NA	NA	NA	NA	NA	NA	NA	NA	NA	NA	NA	NA
2392	67	F	G A	0.537329	NA	NA	NA	NA	NA	NA	NA	NA	NA	NA	NA	NA	NA	NA	NA	NA	NA	NA	NA	NA	NA	NA	NA	NA	NA	NA	NA	NA	NA	NA	NA	NA	NA	NA	NA	NA	NA	NA	NA	NA	NA	NA	NA	NA	NA
2393	67	F	G A	0.317588	NA	NA	NA	NA	NA	NA	NA	NA	NA	NA	NA	NA	NA	NA	NA	NA	NA	NA	NA	NA	NA	NA	NA	NA	NA	NA	NA	NA	NA	NA	NA	NA	NA	NA	NA	NA	NA	NA	NA	NA	NA	NA	NA	NA	NA
2441	63	M	G A	0.632576	NA	NA	NA	NA	NA	NA	NA	NA	NA	NA	NA	NA	NA	NA	NA	NA	NA	NA	NA	NA	NA	NA	NA	NA	NA	NA	NA	NA	NA	NA	NA	NA	NA	NA	NA	NA	NA	NA	NA	NA	NA	NA	NA	NA	NA
2442	63	M	G A	0.630181	NA	NA	NA	NA	NA	NA	NA	NA	NA	NA	NA	NA	NA	NA	NA	NA	NA	NA	NA	NA	NA	NA	NA	NA	NA	NA	NA	NA	NA	NA	NA	NA	NA	NA	NA	NA	NA	NA	NA	NA	NA	NA	NA	NA	NA
2713	34	F	G A	0.455531	NA	NA	NA	NA	NA	NA	NA	NA	NA	NA	NA	NA	NA	NA	NA	NA	NA	NA	NA	NA	NA	NA	NA	NA	NA	NA	NA	NA	NA	NA	NA	NA	NA	NA	NA	NA	NA	NA	NA	NA	NA	NA	NA	NA	NA
2721	65	M	G A	0.380865	NA	NA	NA	NA	NA	NA	NA	NA	NA	NA	NA	NA	NA	NA	NA	NA	NA	NA	NA	NA	NA	NA	NA	NA	NA	NA	NA	NA	NA	NA	NA	NA	NA	NA	NA	NA	NA	NA	NA	NA	NA	NA	NA	NA	NA
3071	67	F	G A	0.601909	NA	NA	NA	NA	NA	NA	NA	NA	NA	NA	NA	NA	NA	NA	NA	NA	NA	NA	NA	NA	NA	NA	NA	NA	NA	NA	NA	NA	NA	NA	NA	NA	NA	NA	NA	NA	NA	NA	NA	NA	NA	NA	NA	NA	NA
3072	67	F	G A	0.53562	NA	NA	NA	NA	NA	NA	NA	NA	NA	NA	NA	NA	NA	NA	NA	NA	NA	NA	NA	NA	NA	NA	NA	NA	NA	NA	NA	NA	NA	NA	NA	NA	NA	NA	NA	NA	NA	NA	NA	NA	NA	NA	NA	NA	NA
3073	67	F	G A	0.631934	NA	NA	NA	NA	NA	NA	NA	NA	NA	NA	NA	NA	NA	NA	NA	NA	NA	NA	NA	NA	NA	NA	NA	NA	NA	NA	NA	NA	NA	NA	NA	NA	NA	NA	NA	NA	NA	NA	NA	NA	NA	NA	NA	NA	NA
3343	58	M	G A	0.501391	NA	NA	NA	NA	NA	NA	NA	NA	NA	NA	NA	NA	NA	NA	NA	NA	NA	NA	NA	NA	NA	NA	NA	NA	NA	NA	NA	NA	NA	NA	NA	NA	NA	NA	NA	NA	NA	NA	NA	NA	NA	NA	NA	NA	NA
3391	61	F	G A	0.447886	NA	NA	NA	NA	NA	NA	NA	NA	NA	NA	NA	NA	NA	NA	NA	NA	NA	NA	NA	NA	NA	NA	NA	NA	NA	NA	NA	NA	NA	NA	NA	NA	NA	NA	NA	NA	NA	NA	NA	NA	NA	NA	NA	NA	NA
3392	61	F	G A	0.630451	NA	NA	NA	NA	NA	NA	NA	NA	NA	NA	NA	NA	NA	NA	NA	NA	NA	NA	NA	NA	NA	NA	NA	NA	NA	NA	NA	NA	NA	NA	NA	NA	NA	NA	NA	NA	NA	NA	NA	NA	NA	NA	NA	NA	NA
3393	61	F	G A	0.574479	NA	NA	NA	NA	NA	NA	NA	NA	NA	NA	NA	NA	NA	NA	NA	NA	NA	NA	NA	NA	NA	NA	NA	NA	NA	NA	NA	NA	NA	NA	NA	NA	NA	NA	NA	NA	NA	NA	NA	NA	NA	NA	NA	NA	NA
3002	70	F	G A	NA	58.6207	27.5862	51.7241	68.9655	65.5172	75.8621	50	50	50	10.2015	13.7566	6.73053	8.01613	1.2355	5.32022	12.664	2.44313	0.631579	0.126476	1.09428	0.716091	0.590219	0.378947	0.715789	0.21692	0	0.217391	0	0.652174	0.21692	0.21692	0.125	0.124948	0.083299	0.208507	0.125	0.291545	0.208333	0.625782	0.625782	0.458524	0.375783	0.424757	0.335161	0.090992
3171	47	M	G A	NA	55.3097	48.4513	59.3577	58.5177	57.8246	53.8206	32.7386	29.438	22.8712	25.2721	27.8637	20.7561	21.5407	8.91583	17.838	25.8744	10.3066	4.06354	2.10721	2.54895	1.36683	1.33333	1.18212	0.517178	0.322234	0.107411	0.214823	0.107411	0	0.214823	0.107411	0.19861	0.165563	0.165508	1.02785	0.861212	0.231788	0.397614	0.132714	0.265076	0.265164	0.264901	0.152339	0.218055	0.087013
3261	44	M	G A	NA	51.7241	35.9252	46.9488	51.6732	53.8916	49.2611	23.698	15.3222	8.21395	11.1776	14.894	7.55495	8.62543	1.33929	5.46016	11.3324	2.4	1.12	0.533903	0.426894	0.373333	0.214018	0.213333	0.16	0.315789	0.421053	0.316122	0.526316	0.316122	0.105263	0.526316	0.192	0.191939	0.159949	0.60917	0.352	0.383877	0.288092	0.192184	0.288277	0.256246	0.320102	0.403023	0.529101	0.125818
3573	60	F	G A	NA	26.776	26.776	39.8907	46.4481	37.7049	42.623	10.2573	5.36097	2.60901	2.93261	4.63035	2.42347	2.59354	0.638026	0.680272	2.85228	1.07095	0.334672	0.066934	0.200803	0	0.200938	0.267917	0.066979	0	0.196078	0.196464	0.196078	0	0	0.196464	0.258264	0.051626	0.051626	0.258665	0.465116	0.309757	0.155039	0.309917	0.41365	0.361944	0.103306	0.400802	0.333667	0.133422
3603	66	M	G A	NA	59.593	30.6686	50.7267	59.0116	61.9186	56.623	20.6919	10.5701	3.84615	8.28052	10.444	6.21843	7.26239	1.29419	3.63005	7.73847	1.53928	0.955414	0.477707	0.7431	0.42508	0.797024	0.106213	0.265534	0.366748	0.733496	0.490196	0.244798	0.244499	0	0.122249	0.112824	0.263059	0.112697	0.225904	0.488722	0.300526	0.187829	0.338855	0.263753	0.225904	0.300526	0.24377	0.352495	0.297458
3733	57	F	G A	NA	NA	NA	NA	NA	NA	NA	23.8056	16.5705	10.305	7.98466	11.662	3.38573	6.10641	0.906892	3.56495	7.92019	1.51134	0.755668	0.420521	0.168067	0.504202	0.3367	0.420168	0.336134	0	0	0	0	1.23457	0	1.23457	0.431655	0.28777	0.215983	0.432588	0.143988	0.143988	0.287977	0.144196	0.216294	0.431655	0.144196	0.169587	0.396825	0.226116
3751	75	M	G A	0.547711	35.4037	21.118	35.1967	36.4389	35.1967	36.853	19.4719	10.7261	9.07591	10.0987	11.3446	7.74753	7.95455	2.7512	5.15124	9.9312	1.70255	1.55233	0.901352	1.70255	0.751127	0.200702	0.10015	0.150301	0.472441	0.314465	0	0.628931	0.628931	0	0.157233	0.422752	0.576701	0.422752	0.38506	0.538255	0.269024	0.461184	0.192678	0.5	0.269231	0.153846	0.21296	0.365519	0.182426
3791	48	M	G A	0.501391	41.9717	23.4218	35.0825	45.2507	44.3658	40	23.7561	13.4804	10.119	11.8057	15.3858	7.99073	10.4836	2.69409	5.84999	12.8443	1.78719	0.742166	0.687191	0.879362	0.439802	0.798458	0.384827	0.329942	0.381679	0.152672	0.229183	0.305344	0.458716	0.534759	0.687023	0.383601	0.287701	0.407381	0.311825	0.287908	0.239636	0.215879	0.167987	0.216242	0.168027	0.31205	0.292649	0.345006	0.189296
3841	58	M	G A	0.447886	34.4086	36.5591	36.5591	45.1613	43.0108	39.1304	24.0237	18.2249	11.6114	10.4802	12.6627	5.14449	6.03941	0.889454	2.98602	7.81945	0.893997	0.829611	0.319081	0.319285	0.191449	0.383632	0.446713	0.255265	0	0	0	0.214133	0.214592	0.642398	0.856531	0.395883	0.237906	0.316706	0.396197	0.554236	0.079177	0.158353	0.158856	0.15873	0.158604	0.079491	0.058617	0.58548	0.234055
3201	66	M	G A	0.462196	49.5805	40.2746	50.1144	50	53.8168	56.4122	18.3644	13.4672	9.52207	12.0708	15.0059	9.25321	9.98491	4.98239	9.0269	13.4021	5.29248	3.34262	2.05647	1.74095	1.07939	0.453594	0.487635	0.383008	0	0.352734	0.470588	0.058824	0.294464	0.294118	0.117578	0.30303	0.216357	0.281203	0.779896	0.64921	0.324465	0.4329	0.498159	0.238302	0.346921	0.324957	0.191105	0.365408	0.330033
3341	58	M	G A	0.460808	NA	NA	NA	NA	NA	NA	33.8462	20.4615	16.9231	21.6102	23.9712	15.1462	14.269	6.78363	12.3392	22.4824	8.22268	3.83044	1.37896	1.48186	2.0429	2.4565	2.19612	1.58406	0	0.409836	0.409836	0.411523	0.819672	0	0.409836	0.286738	0.143369	0.071685	0.143575	0.430108	0.35868	0.35868	0.071788	0.143678	0.215054	0.359712	0.054526	0.273075	0.217984
3352	58	F	G A	0.558941	55.7185	31.9648	50.1466	57.1848	56.4706	51.9062	17.881	10.7325	6.39516	8.89543	10.8292	4.23862	5.33752	1.64835	3.3752	6.98587	0.836614	0.492126	0.147638	0.837026	0.590551	0.494071	0.196947	0.147638	0.172414	1.55172	0.345423	0.344828	1.55709	1.37931	1.37931	0.568182	0.252525	0.568182	0.442758	0.694883	0.568182	0.694883	0.189753	0.632511	0.694883	0.126582	0.500911	0.456413	0.091075
3961	60	F	G A	0.464646	54.1727	41.9479	52.2179	59.8551	53.7681	55.8667	21.5613	17.5047	11.8959	18.7838	19.5417	17.5523	17.0156	7.8905	15.2979	20.5046	6.92124	5.65973	2.35495	4.80573	2.35334	3.17406	1.84112	1.43247	0.815661	0.653595	0.815661	0.489396	0.326797	0.815661	0.489396	0.12931	0.258732	0.172414	0.259403	0.258844	0.215517	0.43122	0.258956	0.172712	0.388601	0.172563	0.11534	0.578481	0.153846
3962	60	F	G A	0.480479	NA	NA	NA	NA	NA	NA	NA	NA	NA	NA	NA	NA	NA	NA	NA	NA	NA	NA	NA	NA	NA	NA	NA	NA	NA	NA	NA	NA	NA	NA	NA	NA	NA	NA	NA	NA	NA	NA	NA	NA	NA	NA	NA	NA	NA
3963	60	F	G A	0.346164	NA	NA	NA	NA	NA	NA	NA	NA	NA	NA	NA	NA	NA	NA	NA	NA	NA	NA	NA	NA	NA	NA	NA	NA	NA	NA	NA	NA	NA	NA	NA	NA	NA	NA	NA	NA	NA	NA	NA	NA	NA	NA	NA	NA	NA
3992	64	M	G A	0.420312	60.3077	51.5337	59.2025	54.908	61.2308	61.9632	19.3964	16.2213	11.4429	12.11	14.6233	9.14884	8.97086	3.41375	7.05829	12.426	5.37383	2.57009	1.05263	1.98598	1.63743	1.64127	0.467836	0.467836	0	0.185874	0.371747	0.185874	0.558659	0	0	0.341797	0.146413	0.195217	0.537897	0.195408	0.097656	0.48852	0.244618	0.195503	0.293255	0.293112	0.217459	0.342572	0.217324
3991	64	M	G A	0.486991	NA	NA	NA	NA	NA	NA	NA	NA	NA	NA	NA	NA	NA	NA	NA	NA	NA	NA	NA	NA	NA	NA	NA	NA	NA	NA	NA	NA	NA	NA	NA	NA	NA	NA	NA	NA	NA	NA	NA	NA	NA	NA	NA	NA	NA
3993	64	M	G A	0.487992	NA	NA	NA	NA	NA	NA	NA	NA	NA	NA	NA	NA	NA	NA	NA	NA	NA	NA	NA	NA	NA	NA	NA	NA	NA	NA	NA	NA	NA	NA	NA	NA	NA	NA	NA	NA	NA	NA	NA	NA	NA	NA	NA	NA	NA
4011	21	F	G A	0.47252	46.9856	23.9843	42.6885	46.1639	47.6691	47.3788	18.4087	9.82839	4.05616	6.04508	10.8774	3.9725	5.72957	1.14591	3.20856	10.7716	1.08059	0.270149	0.27027	0.540297	0.270149	0.270758	0.27027	0.36036	0.492611	0	0	0	0.493827	0.492611	0.246305	0.188324	0.094118	0.282486	0.707214	0.423529	0.188235	0.376648	0.235627	0.188501	0.18859	0.188501	0.31185	0.31337	0.034662
4012	21	F	G A	0.32463	NA	NA	NA	NA	NA	NA	NA	NA	NA	NA	NA	NA	NA	NA	NA	NA	NA	NA	NA	NA	NA	NA	NA	NA	NA	NA	NA	NA	NA	NA	NA	NA	NA	NA	NA	NA	NA	NA	NA	NA	NA	NA	NA	NA	NA
4013	21	F	G A	0.74535	NA	NA	NA	NA	NA	NA	NA	NA	NA	NA	NA	NA	NA	NA	NA	NA	NA	NA	NA	NA	NA	NA	NA	NA	NA	NA	NA	NA	NA	NA	NA	NA	NA	NA	NA	NA	NA	NA	NA	NA	NA	NA	NA	NA	NA
751	26	F	G G	NA	68.0328	45.9016	55.2846	63.9344	65.8537	69.1057	28.5536	21.6958	10.7232	29.8416	40.1893	21.5894	26.1429	8.04635	18.3076	37.0454	5.64374	1.29336	0.823529	1.76367	0.823045	1.00354	0.999412	0.646678	0	0.294118	0.294985	0.294118	1.47059	0.882353	0.588235	0.218978	0.219138	0.364964	1.0989	0.73046	0.583942	0.875912	0.072993	0.291971	0.438917	0.364964	0.271318	0.543689	0.271423
871	73	F	G G	NA	68.4588	66.3082	69.534	70.5036	69.0647	71.223	38.7022	30.6005	28.6705	34.1985	34.9033	30.9984	30.9656	14.3044	27.2995	32.1113	10.9179	4.93741	2.57302	5.4242	2.22531	1.67481	2.99234	1.04457	0	0	0.295858	0	0.295858	0.295858	1.18343	0.391718	0.447427	0.279642	0.280112	0.55991	0.279642	0.167879	0.504202	0.11217	0.335758	0.167879	0.509005	0.274402	0.391543
3081	50	M	G G	NA	85.4578	69.6043	83.6625	77.957	83.1541	85.4578	59.9433	53.9735	35.8526	47.4449	51.8047	33.6411	37.4279	10.1441	25.9815	44.5213	9.47489	4.2618	3.00838	3.53881	2.43531	2.01828	1.02818	0.761035	0	0.2331	0	0	0	0.465116	0.465116	0.121877	0.182593	0.060864	0.548446	0.974421	0.486914	0.121803	0.305064	0.304507	0.426829	0.061013	0.323475	0.324224	0.138696
3151	35	F	G G	NA	79.2017	50	67.2269	74.9474	81.0526	70.7983	62.0549	45.3271	25.2773	35.1508	43.7113	21.7014	22.9679	4.91756	11.7188	26.6281	3.35106	1.38224	0.425532	1.16959	0.691122	0.639659	0.319149	0	0.362538	0.785498	1.08959	0.543807	1.20919	1.08827	0.907441	0.55926	0.344308	0.47322	1.07759	0.946847	0.537634	0.430478	0.602799	0.345125	0.668247	0.322858	0.402482	0.486904	0.385777
3211	46	F	G G	NA	100	100	100	0	100	100	NA	NA	NA	30.5381	33.6827	24.3885	26.9741	11.1888	22.1523	32.028	11.4184	7.16312	2.34043	3.5461	0.995025	2.27596	1.48936	0.567779	0.757576	0	0	0.378788	0.757576	0	0	0.309598	0.221141	0.088456	0.044307	0.132743	0.309598	0.221337	0.177305	0.221337	0.265604	0.177148	0.141343	0.425381	0.212014
3283	73	M	G G	NA	56.9832	38.4615	52.9448	57.2491	58.5608	55.2387	29.4118	21.0046	14.8845	15.8471	18.1872	12.4319	13.4018	3.43816	8.19535	13.6326	3.30421	1.6926	0.846532	1.4742	1.11991	0.328228	0.4368	0.355094	0.149254	0.521999	0.298954	0.223881	0.597907	0.298507	0.373413	0.489097	0.203832	0.183337	0.571545	0.591113	0.244499	0.387202	0.346868	0.347151	0.305998	0.468814	0.274307	0.42735	0.243568
3321	38	M	G G	NA	49.3952	29.6371	45.1613	55.2419	53.7374	46.1694	23.6892	15.4965	7.07517	9.85763	15.1264	5.68239	7.704	0.962757	4.46021	12.3541	1.59257	0.298706	0.265516	0.696517	0.199005	0.498173	0.199005	0.099502	0.118765	0.118765	0.47619	0.356295	0.593824	0.118765	0	0.318037	0.363471	0.13624	1.04498	0.999092	0.13624	0.272851	0.272727	0.090909	0.501367	0.273224	0.33293	0.363857	0.151286
3333	51	M	G G	NA	53.6398	34.4828	51.5267	56.1069	59.0038	54.1985	19.8452	11.4099	4.31596	5.82312	9.48937	4.73261	4.87459	1.13583	3.21817	9.00047	1.14204	0.642857	0	0.356888	0.428266	0.07148	0.28551	0.571429	0.26455	0.529801	0.26455	0.397351	0.26455	0.132275	0.265252	0.081967	0.163934	0.122951	0.451189	0.164002	0.286885	0.328003	0.37037	0.245902	0.082102	0.287356	0.78125	0.326584	0.423453
3363b	69	F	G G	NA	50.3546	31.2057	49.6454	37.5887	44.6809	43.2624	24.0987	18.9753	7.21063	12.6678	15.2394	6.14915	9.02944	1.1775	3.70774	8.46977	1.67464	0.797766	0.478469	0.478469	0.398724	0.59952	0.279107	0.199601	0	0	0	0	0	0.221239	0.220751	0.235183	0.093897	0.187793	0.282087	0.234742	0.187793	0.187793	0.188058	0.375763	0.141044	0.093985	0.548045	0.256598	0.146092
3401	75	F	G G	NA	61.2975	34.8993	54.5861	61.5213	61.6592	54.3624	36.984	25.6734	11.1111	18.1499	23.3968	11.1011	13.714	1.84353	5.98022	13.1804	1.09489	0.547445	0.456204	0.547445	0.273973	0.275229	0	0.273973	0.419111	0.083752	0.335289	0.670017	0.587248	0.251467	0.419463	0.549594	0.235356	0.496862	0.471575	0.497122	0.339958	0.575766	0.445493	0.209479	0.209589	0.26178	0.695955	0.47993	0.282916
3493	44	M	G G	NA	56.8345	28.777	36.6906	51.7986	51.0791	51.0791	22.0033	12.2192	4.54795	6.05451	8.21029	3.02001	3.17101	0.679502	2.00075	5.70457	1.96802	0.246002	0.307503	0.430504	0.307503	0.246457	0.123077	0.307503	0.488998	0.488998	0.488998	0	0.245098	0	0	0.330761	0.275634	0.055157	0.385888	0.441258	0.110314	0.385888	0.331126	0.497238	0.110254	0.220629	0.43684	0.437796	0.21842
3702	47	M	G G	NA	53.2407	33.1019	50.463	57.4074	58.3333	57.1759	24.5459	12.4418	6.6108	8.88289	13.0212	6.57654	8.53167	1.89989	4.05702	12.436	1.22511	0.663604	0.510465	0.81716	0.510465	0.306748	0.306279	0.357325	0.978474	0.195312	0.391389	0.195312	0	0	0	0.371945	0.212427	0.212314	0.106553	0.212427	0.212427	0.477707	0.15932	0.053135	0.21254	0.425306	0.154607	0.339926	0.154416
3801	32	M	G G	NA	55.8824	32.9412	44.1176	55.2941	52.3529	50.5882	32.868	22.5888	11.2944	19.3717	23.9263	14.9622	17.2292	5.64374	12.8496	21.2396	4.56095	2.60017	0.895522	1.27932	0.852515	0.767918	1.0661	0.682594	0	0	0.404313	0.268817	0.403769	0.806452	0.808625	0.285002	0.142552	0.142501	0.357398	0.427807	0.285002	0.427503	0.214286	0.249643	0.356506	0.213904	0.298805	0.1998	0.273973
3811	58	M	G G	NA	52.4229	28.1938	51.1013	55.9471	54.6256	55.0661	21.8978	11.8673	5.55868	8.56521	11.8581	8.08887	9.60501	3.30026	6.08152	9.08699	2.71454	1.22592	0.43802	1.66521	1.57618	0.658183	0.350416	0.131406	0	1.04712	0.524476	1.57068	0.52356	1.39616	1.04712	0.451467	0.451467	0.541516	0.542005	0.541516	0.586643	0.677201	0.54225	0.225938	0.226142	0.361174	0.575043	0.517539	0.34463
3821	73	F	G G	NA	50.495	44.5545	41.5842	58.4158	49.505	53.4653	21.8093	16.9825	14.0154	17.2692	17.9778	16.8805	16.1962	7.81072	14.1146	18.187	7.69231	4.11606	1.68691	2.63336	1.21457	1.82556	1.01283	0.809717	0.668896	0	0	0.334448	0	0	0.334448	0.426439	0.10661	0.319829	0.320171	0.320513	0.10661	0.10661	0.213447	0.320856	0.106724	0.213447	0.280112	0.3367	0.056022
3901	27	F	G G	NA	43.3071	22.0472	43.3071	47.2441	54.7619	45.6693	27.2075	19.2924	6.84327	9.32773	13.44	4.49374	4.4963	1.53671	6.48464	11.4903	1.92572	0.412088	0	0.480769	0.687758	0.138122	0.275103	0.412371	0	0.2079	3.3264	3.52697	0	3.11203	2.9106	0.661978	0.248242	0.82713	0.829187	0.785773	0.992146	1.07527	0.8285	0.8285	0.868486	0.206697	0.338253	0.339192	0.523077
3912	21	F	G G	NA	40.5797	17.971	33.6232	49.711	46.8208	45.0867	24.6293	12.6342	4.4481	5.70331	9.20936	2.97952	3.39851	0.465549	2.7933	7.78918	0.972364	0.102302	0.255885	0.512033	0.56266	0.256016	0.409207	0.409207	0.453515	0	0.227273	0	0.453515	0.226244	0.226244	0.17321	0.404157	0.057737	0.578369	0.808781	0.34642	0.17341	0.173511	0.347423	0.230947	0.288684	0.201275	0.26927	0.335683
4002	29	F	G G	NA	58.1871	34.7953	51.462	61.8768	59.5308	54.7059	21.4072	10.7036	4.19162	6.70465	11.4025	4.25153	6.21181	0.840336	3.10591	8.69011	1.53041	0.886025	0.443012	0.885668	0.523349	0.363489	0.281804	0.201288	0.465549	0.372439	0.465983	0.651769	0.466418	0.372439	0.18622	0.355191	0.191205	0.409724	0.519978	0.437039	0.191205	0.355288	0.355774	0.191518	0.246508	0.327958	0.55938	0.366458	0.365827
[truncated: 39 more columns]

## Sheet: Supptable3
Supplementary table 3: Summary of MSI+ colorectal cancer samples with methylation and expression levels. MLH1 protein levels were assessed by immunohistochemistry (IHC) for LOSS or normal (n)expression ; BRAFV600 status is given as wildtype (WT) or mutant(MUT)*: Methylation Ratio (MR) assessed using SALSA MS-MLPA ME011-Mismatch Repair genes kit (version B3, regions defined by Deng et al., 1999) U…
ID	Age at diagnosis (yrs)	Gender	Tumour grade	MSI status	SNP rs1800734	MLH1 IHC	V600E BRAF mutation	MLH1 mRNA total expression	MLH1 region A (238)*	MLH1 region B (265)*	MLH1 region C (195)*	MLH1 region D (166)*	MLH1 intronic region (292)*	37034730		37034739		37034753		37034770		37034777		37034787		37034789		37034795		37034814		37034825		37034840		37034909		37034932		37034956		37034964
														A	G	A	G	A	G	A	G	A	G	A	G	A	G	A	G	A	G	A	G	A	G	A	G	A	G	A	G	A	G
15-I-24961	67	M	3	MSI	AA	LOSS	MUT	0.586	0.54	0.35	0.47	0.52	0.51	NA	NA	NA	NA	NA	NA	NA	NA	NA	NA	NA	NA	NA	NA	NA	NA	NA	NA	NA	NA	NA	NA	NA	NA	NA	NA	NA	NA	NA	NA
15-I-25344 #	76	M	2	MSI	AA	LOSS	MUT	0.389	0.73	0.65	0.63	0.68	0.65	NA	NA	NA	NA	NA	NA	NA	NA	NA	NA	NA	NA	NA	NA	NA	NA	NA	NA	NA	NA	NA	NA	NA	NA	NA	NA	NA	NA	NA	NA
16-I-4138	72	F	2	MSI	AA	LOSS	MUT	0.399	0.66	0.63	0.66	0.65	0.63	NA	NA	NA	NA	NA	NA	NA	NA	NA	NA	NA	NA	NA	NA	NA	NA	NA	NA	NA	NA	NA	NA	NA	NA	NA	NA	NA	NA	NA	NA
16-I-10731	80	F	3	MSI	AA	LOSS	MUT	0.418	0.6	0.43	0.6	0.67	0.58	NA	NA	NA	NA	NA	NA	NA	NA	NA	NA	NA	NA	NA	NA	NA	NA	NA	NA	NA	NA	NA	NA	NA	NA	NA	NA	NA	NA	NA	NA
16-I-22176	68	M	3	MSI	AA	LOSS	MUT	0.257	0.61	0.48	0.59	0.66	0.61	NA	NA	NA	NA	NA	NA	NA	NA	NA	NA	NA	NA	NA	NA	NA	NA	NA	NA	NA	NA	NA	NA	NA	NA	NA	NA	NA	NA	NA	NA
16-I-27623	82	M	2	MSI	AA	LOSS	MUT	0.328	0.68	0.66	0.62	0.6	0.71	NA	NA	NA	NA	NA	NA	NA	NA	NA	NA	NA	NA	NA	NA	NA	NA	NA	NA	NA	NA	NA	NA	NA	NA	NA	NA	NA	NA	NA	NA
17-I-6294	60	F	3	MSI	AA	LOSS	MUT	0.363	0.58	0.43	0.6	0.63	0.52	NA	NA	NA	NA	NA	NA	NA	NA	NA	NA	NA	NA	NA	NA	NA	NA	NA	NA	NA	NA	NA	NA	NA	NA	NA	NA	NA	NA	NA	NA
17-I-7287	74	F	3	MSI	AA	LOSS	MUT	0.363	0.67	0.23	0.63	0.57	0.61	NA	NA	NA	NA	NA	NA	NA	NA	NA	NA	NA	NA	NA	NA	NA	NA	NA	NA	NA	NA	NA	NA	NA	NA	NA	NA	NA	NA	NA	NA
15-I-20764	82	F	2	MSI	AG	LOSS	MUT	0.46	0.72	0.62	0.74	0.7	0.74	0	0.824742	1.76991	0.824742	1.76991	1.4433	2.65487	0.412371	1.76991	0.206186	1.76991	0.618557	1.76991	0.824742	1.76991	0.412371	1.76991	0.207039	6.19469	0.206186	1.76991	0.824742	1.76991	0	0.884956	0.618557	2.67857	0.826446	2.65487	0
15-I-23058	64	F	2	MSI	AG	LOSS	MUT	0.474	0.53	0.3	0.44	0.5	0.51	0.740741	0.357143	0	0	0	0	0	0.714286	0	0	0	0.357143	0	0	0.740741	1.07143	0.746269	0.714286	0.740741	0	0	0	0	0.716846	0	0	0.740741	0	0	0
15-I-23912	82	M	2	MSI	AG	LOSS	WT	0.359	0.59	0.51	0.55	0.49	0.58	26.5903	26.3158	24.8856	16.9173	15.2174	19.9248	30.3899	28.0494	25.9725	28.1032	24.1991	28.1418	24.3847	28.2106	24.055	26.5986	24.0964	26.4405	24.0275	26.6523	23.7986	24.9731	24.298	21.3212	19.4842	22.1505	0.286205	5.80021	0.286205	3.87097
15-I-25207	87	F	2	MSI	AG	LOSS	MUT	0.354	0.56	0.46	0.53	0.56	0.51	35.4742	28.4097	41.6418	28.7177	19.4776	32.3815	46.3779	30.2802	44.6269	37.3046	41.5672	35.8836	41.791	35.6142	41.8657	35.7066	41.6916	33.2075	44.7015	35.8297	37.8358	35.8643	41.9403	31.7178	44.9925	28.4636	26.0448	25.6866	26.2136	17.0167
16-I-120	74	M	3	MSI	AG	LOSS	MUT	0.4	0.68	0.31	0.44	0.45	0.46	0.943396	0.909091	0	0.363636	0	0.181818	0	20.3636	0	0.181818	0.943396	0.545455	0	0.545455	0	20.9091	0	0.909091	0.943396	0.545455	0	0.181818	1.88679	20.3636	0	0.181818	0	0.545455	0.952381	20
16-I-7813	86	F	2	MSI	AG	LOSS	MUT	0.479	0.37	0.14	0.26	0.26	0.3	0	0.205339	0.222222	0.102564	0.222222	0.102564	0.444444	0.514403	0.444444	0.20555	0.444444	0.512821	0.444444	0.410256	0.445434	0.410256	0	0.205761	0.444444	0.615385	0.445434	0.616016	0.666667	0.205128	1.11111	0.410256	0	0.616016	0.222222	0.205128
16-I-20606	83	M	3	MSI	AG	LOSS	WT	0.444	0.54	0.4	0.49	0.59	0.51	0.404494	0.147601	2.11046	0.331981	0.22604	0.147765	2.06649	0.812108	1.97753	0.886263	2.02066	0.295203	2.06742	0.369004	2.20225	0.11066	2.11141	0.295421	2.29214	0.221402	2.15537	0.294985	2.42588	0.295203	2.42697	0.258398	2.15633	0.184366	0.314465	0.221239
16-I-22441	78	F	2	MSI	AG	LOSS	MUT	0.406	0.57	0.24	0.56	0.5	0.56	43.4335	41.5225	43.5918	39.8789	23.1804	28.8678	43.5471	60.847	43.7846	61.1927	43.5918	60.847	43.5816	61.039	44.0222	61.1927	43.5369	40.1732	34.731	61.0727	43.7055	61.3656	44.0222	51.9447	44.374	61.5385	33.5709	20.4329	42.4386	20.5704
16-I-25742	77	M	2	MSI	AG	LOSS	WT	0.469	0.55	0.46	0.53	0.32	0.2	0.328407	0.2365	0.164294	0.157667	0.109469	0.2365	0.328587	0.315956	0.218938	0.315333	0.218938	0.2365	0.273673	0.512821	0.383772	0.315457	0.219178	0.118483	0.109529	0.236314	0.054735	0.551398	0.273973	0.236314	1.36836	0.35489	0.218818	0.35447	0.328407	0.236407
16-I-26607	73	M	2	MSI	AG	LOSS	WT	0.316	0.62	0.22	0.65	0.64	0.59	0.231803	0.201497	0.092721	0.201613	0.139082	0.086356	0.602689	0.518135	0.928505	0.432028	0.278035	0.345423	0.510441	0.518284	0.185357	0.172761	1.06729	0.432028	0.092678	0.143968	0.231589	0.345423	0.231589	0.373886	0.556328	0.317003	0.324374	0.143802	0.417246	0.23015
16-I-27018	85	F	3	MSI	AG	LOSS	MUT	0.407	0.68	0.51	0.51	0.6	0.67	0.662252	0.361011	0	0.361011	0	0	1.3245	0	0.662252	0	0.662252	0.361011	0	0.362319	0	0.361011	1.33333	0	0	0	0	0	0	0	0.662252	0.722022	0	0.362319	0	0.722022
17-I-1649	83	F	2	MSI	AG	LOSS	WT	0.419	0.65	0.5	0.65	0.69	0.57	29.2539	0.531915	64.4866	0.797872	51.0471	0.531915	64.6828	0.797872	64.8136	1.06383	64.879	1.06383	64.964	1.32979	64.7482	1.8617	59.0582	0.531915	64.7906	0.797872	57.3298	1.32979	64.856	1.32979	64.964	0.8	45.288	0.265957	35.733	0.531915
15-I-21677	85	F	2	MSI	GG	LOSS	MUT	0.603	0.51	0.47	0.47	0.46	0.44	NA	NA	NA	NA	NA	NA	NA	NA	NA	NA	NA	NA	NA	NA	NA	NA	NA	NA	NA	NA	NA	NA	NA	NA	NA	NA	NA	NA	NA	NA
15-I-23614	82	F	3	MSI	GG	LOSS	MUT	0.467	0.47	0.35	0.43	0.43	0.44	NA	NA	NA	NA	NA	NA	NA	NA	NA	NA	NA	NA	NA	NA	NA	NA	NA	NA	NA	NA	NA	NA	NA	NA	NA	NA	NA	NA	NA	NA
15-I-25442	79	F	2	MSI	GG	LOSS	MUT	0.42	0.77	0.73	0.93	0.78	0.75	NA	NA	NA	NA	NA	NA	NA	NA	NA	NA	NA	NA	NA	NA	NA	NA	NA	NA	NA	NA	NA	NA	NA	NA	NA	NA	NA	NA	NA	NA
15-I-28981	68	F	2	MSI	GG	LOSS	MUT	0.319	0.97	0.78	0.88	0.84	0.78	NA	NA	NA	NA	NA	NA	NA	NA	NA	NA	NA	NA	NA	NA	NA	NA	NA	NA	NA	NA	NA	NA	NA	NA	NA	NA	NA	NA	NA	NA
16-I-1274	68	F	2	MSI	GG	LOSS	WT	0.782	0.41	0.21	0.19	0.24	0.28	NA	NA	NA	NA	NA	NA	NA	NA	NA	NA	NA	NA	NA	NA	NA	NA	NA	NA	NA	NA	NA	NA	NA	NA	NA	NA	NA	NA	NA	NA
16-I-5876	81	F	3	MSI	GG	LOSS	WT	0.839	0.38	0.23	0.32	0.32	0.44	NA	NA	NA	NA	NA	NA	NA	NA	NA	NA	NA	NA	NA	NA	NA	NA	NA	NA	NA	NA	NA	NA	NA	NA	NA	NA	NA	NA	NA	NA
16-I-9344	88	M	2	MSI	GG	LOSS	MUT	0.567	0.48	0.25	0.4	0.4	0.4	NA	NA	NA	NA	NA	NA	NA	NA	NA	NA	NA	NA	NA	NA	NA	NA	NA	NA	NA	NA	NA	NA	NA	NA	NA	NA	NA	NA	NA	NA
16-I-11212	75	M	3	MSI	GG	LOSS	WT	0.75	0.49	0.26	0.5	0.55	0.47	NA	NA	NA	NA	NA	NA	NA	NA	NA	NA	NA	NA	NA	NA	NA	NA	NA	NA	NA	NA	NA	NA	NA	NA	NA	NA	NA	NA	NA	NA
16-I-18458	75	F	2	MSI	GG	LOSS	WT	0.567	0.54	0.25	0.55	0.43	0.46	NA	NA	NA	NA	NA	NA	NA	NA	NA	NA	NA	NA	NA	NA	NA	NA	NA	NA	NA	NA	NA	NA	NA	NA	NA	NA	NA	NA	NA	NA
16-I-19900	86	F	2	MSI	GG	LOSS	MUT	0.623	0.44	0.38	0.34	0.42	0.43	NA	NA	NA	NA	NA	NA	NA	NA	NA	NA	NA	NA	NA	NA	NA	NA	NA	NA	NA	NA	NA	NA	NA	NA	NA	NA	NA	NA	NA	NA
16-I-27417	80	M	3	MSI	GG	LOSS	WT	0.508	0.36	0.22	0.28	0.31	0.36	NA	NA	NA	NA	NA	NA	NA	NA	NA	NA	NA	NA	NA	NA	NA	NA	NA	NA	NA	NA	NA	NA	NA	NA	NA	NA	NA	NA	NA	NA
16-I-28719	81	F	3	MSI	GG	LOSS	MUT	0.779	0.31	0.22	0.22	0.28	0.25	NA	NA	NA	NA	NA	NA	NA	NA	NA	NA	NA	NA	NA	NA	NA	NA	NA	NA	NA	NA	NA	NA	NA	NA	NA	NA	NA	NA	NA	NA
17-I-1148	82	M	2	MSI	GG	LOSS	WT	0.611	0.48	0.45	0.44	0.53	0.4	NA	NA	NA	NA	NA	NA	NA	NA	NA	NA	NA	NA	NA	NA	NA	NA	NA	NA	NA	NA	NA	NA	NA	NA	NA	NA	NA	NA	NA	NA
17-I-1298	55	M	2	MSI	GG	LOSS	MUT	0.531	0.69	0.46	0.69	0.71	0.61	NA	NA	NA	NA	NA	NA	NA	NA	NA	NA	NA	NA	NA	NA	NA	NA	NA	NA	NA	NA	NA	NA	NA	NA	NA	NA	NA	NA	NA	NA
17-I-3809	60	M	2	MSI	GG	LOSS	WT	0.567	0.6	0.17	0.65	0.41	0.51	NA	NA	NA	NA	NA	NA	NA	NA	NA	NA	NA	NA	NA	NA	NA	NA	NA	NA	NA	NA	NA	NA	NA	NA	NA	NA	NA	NA	NA	NA

## Sheet: Supptable4
Supplementary table 4: Summary of SSA samples with methylation and expression levels BRAFV600 status is given as wildtype (WT) or mutant(MUT). Methylation at A and G alleles for 17 CpGs assessed by allele specific bisulphite sequencing. Samples were fresh frozen and of insufficient size for MLH1 protein analysis.
ID	Age	Gender	SNP rs1800734	V600E BRAF mutation	Expression Ratio of A/G	37034909		37034932		37034956		37034964		37034997		37035012		37035032		37035043		37035047		37035063		37035066		37035074		37035090		37035095		37035097		37035100		37035117
						A	G	A	G	A	G	A	G	A	G	A	G	A	G	A	G	A	G	A	G	A	G	A	G	A	G	A	G	A	G	A	G	A	G
SC00798A	71	Male	A G	MUT	1.18627	0.272109	1.43689	0.56267	0.570083	0.252133	0.297214	0.223236	0.260062	0.278319	0.30931	0.389538	0.216651	0.445434	0.928505	0.250417	0.278379	0.139082	0.216584	0.222903	0.371747	0.529248	2.44431	0.194715	0.247601	0.278164	0.216517	0.194715	0.278465	0.306151	0.216584	0.139392	0.154895	0.250557	0.278638
SC00799A	71	Male	A G	MUT	1.03507	NA	NA	NA	NA	NA	NA	NA	NA	NA	NA	NA	NA	NA	NA	NA	NA	NA	NA	NA	NA	NA	NA	NA	NA	NA	NA	NA	NA	NA	NA	NA	NA	NA	NA
SC00803A	67	Female	A G	MUT	0.459318	1.20388	0.871542	0.621842	1.06181	0.1554	0.189322	0.19425	0.151458	0.421053	0.244499	0.315789	0.488998	0.947368	0.571895	0.210305	0.652529	0.526316	0.570497	0.630915	0.570962	0.105263	0.490196	0.630915	0.325998	0.631579	0.407498	0.421496	0.0815661	0.105374	0.326531	0.105374	0.245098	0.210305	0.652529
SC00807A	77	Female	A G	MUT	0.290581	0.772201	0.331126	0.0645161	0.237079	0.3861	0.189304	0.45045	0.520587	3.75891	1.04216	2.97927	0.568451	1.36099	1.09108	0.453368	0.56872	0.453368	2.03888	0.324044	0.56872	0.259235	0.28436	0.324044	0.237079	0.906736	0.331911	2.33161	0.56872	0.129534	0.189663	0.325098	0.28436	0.777706	2.27704
SC00809A	67	Female	A G	MUT	0.702083	5.59085	11.8033	7.75095	7.98687	3.55781	1.53173	4.57433	1.85792	11.4875	7.70171	3.24006	1.5873	8.10015	5.25031	8.9838	7.32601	7.0901	6.71551	9.27835	7.95594	8.25959	7.57021	6.18557	7.09046	6.34218	6.47131	7.8056	7.32601	6.64697	6.71551	6.21302	7.21271	3.69276	6.22711
